# Supplementary material for: Obesity-Related Indices Are Associated with Longitudinal Changes in Lung Function: A Large Taiwanese Population Follow-Up Study
Source: Nutrients. 2021 Nov 12;13(11):4055. doi: 10.3390/nu13114055 (PMC8624262; doi:10.3390/nu13114055)
Supplement: Supplementary file 1 [file nutrients-13-04055-s001.zip]

Archive with 1 entries (1 files):
- nutrients-1401910-supplementary.pdf
